# Supplementary material for: Genome expansion in early eukaryotes drove the transition from lateral gene transfer to meiotic sex
Source: eLife. 2020 Sep 29;9:e58873. doi: 10.7554/eLife.58873 (PMC7524546; doi:10.7554/eLife.58873)
Supplement: Figure 2—source data 1. [file elife-58873-fig2-data1.mat.zip]

Archive with 1 entries (1 files):
- Figure2sourcedata1.mat
